# Supplementary material for: Longitudinal data on implementing an activity-based work environment
Source: Data Brief. 2022 Feb 4;41:107920. doi: 10.1016/j.dib.2022.107920 (PMC8844190; doi:10.1016/j.dib.2022.107920)
Supplement: Supplementary file 2 [file mmc2.xlsx]

## Sheet: Raw Data
ID	Productivity1_t1	Productivity2_t1	Productivity3_t1	Workload1_t1	Workload2_t1	Privacy1_t1	Privacy2_t1	Privacy3_t1	Privacy4_t1	Privacy5_t1	Privacy6_t1	JobSat1_t1	JobSat2_t1	PsyOwn1_t1	PsyOwn2_t1	PsyOwn3_t1	PsyOwn4_t1	WorkE1_t1	WorkE2_t1	WorkE3_t1	WorkE4_t1	WorkE5_t1	WorkE6_t1	WorkE7_t1	WorkE8_t1	WorkE9_t1	WorkE10_t1	WorkE11_t1	WorkE12_t1	WorkE13_t1	WorkE14_t1	WorkE15_t1	WorkE16_t1	WorkE17_t1	WorkE18_t1	WorkE_Overall_t1	Performance_t1	Job-Strain1_t1	Job-Strain2_t1	Job-Strain3_t1	Job-Strain4_t1	ABW_t1	Gender_t1	Productivity1_t2	Productivity2_t2	Productivity3_t2	Workload1_t2	Workload2_t2	Privacy1_t2
1	6	6	5	4	4	6	6	6	7	1	2	7	6	7	5	6	7	4	3	7	7	7	6	6	7	6	2	3	5	7	5	7	6	2	7	6	4	3	1	3	5	5	1	3	4	3	4	4	2
2	6	6	7	2	6	5	4	5	7	1	1	6	6	5	5	6	5	3	5	7	7	7	7	7	7	7	7	7	7	7	6	7	6	7	7	6	6	4	3	1	3	6	1
3	6	6	6	2	7	4	4	4	4	2	4	4	5	7	7	1	1	7	4	5	5	4	5	6	6	6	7	7	7	7	6	6	6	6	7	6	4	3	3	3	2	6	2	6	6	6	4	5	5
4	7	6	7	7	4	5	4	7	1	2	3	7	7	7	7	5	7	1	4	7	7	7	5	3	5	6	2	7	4	7	6	5	5	4	7	5	4	1	1	1	1	6	2	7	6	6	6	4	4
5	7	7	7	7	7	7	6	6	7	6	1	7	7	7	7	7	7	4	6	5	6	7	7	4	7	7	6	4	4	4	7	7	7	7	7	7	4	1	1	1	1	7	1
6	5	5	5	5	5	5	5	2	5	1	1	5	6	5	5	5	5	6	6	6	6	6	6	6	6	5	5	5	5	5	5	5	5	5	6	5	5	3	2	1	1	6	2	7	6	7	7	1	7
7	5	6	5	6	4	5	5	4	1	2	4	7	7	7	7	4	7	6	6	6	6	7	6	6	6	4	2	3	3	2	6	6	6	6	5	4	3	1	1	1	3	7	1	6	6	6	7	4	6
8	6	7	5	7	2	4	5	2	7	6	7	4	2	6	6	1	6	4	6	2	1	5	6	6	7	1	1	2	2	1	3	6	6	6	2	2	3	1	1	2	2	6	1	6	5	7	7	1	5
9	6	4	5	3	6	4	3	3	2	4	6	6	6	7	7	7	7	3	3	3	3	6	2	6	6	3	3	3	3		3	4	4	4	1	5	3	3	3	2	2	4	1	6	6	5	3	6	5
10	6	7	7	4	6	6	6	2	1	2	7	3	6	7	7	7	7	3	4	5	6	6	1	5	5	2	2	2	2	2	5	6	6	5	6	5	3	2	1	3	2	6	1	6	6	5	4	5	5
11	6	6	7	4	5	5	4	4	1	4	4	6	6	7	7	7	7	4	6	7	4	7	2	4	7	7	4	6	6	6	7	7	7	7	2	6	4	1	2	2	3	6	2	3	4	4	2	5	2
12	3	3	2	2	6	4	3	6	6	2	2	2	2	6	6	3	6	2	2	7	6	6	2	6	5	1	1	1	1	1	1	6	6	2	2	2	1	3	2	4	4	6	1	7	5	5	1	7	4
13	7	7	7	6	4	6	6	6	7	2	6	7	7	6	6	6	6	3	3	6	7	7	7	3	6	6	6	5	5	4	4	6	6	6	2	6	7	1	1	1	1	6	1	6	6	2	4	6	2
14	5	5	4	6	7	2	1	2	1	3	6	5	5	6	6	6	6	2	2	1	2	1	1	1	2	5	2	3	3	3	4	4	4	6	2	4	2	3	3	2	2	7	1	6	6	5	3	3	5
15	6	6	6	6	5	5	4	3	5	4	1	5	5	5	4	3	4	3	3	2	2	2	3	3	5	2	2	2	2	2	2	3	3	4	7	4	4	2	2	3	2	7	1	5	5	5	4	2	5
16	6	6	6	7	2	5	5	5	7	2	3	6	7	7	7	4	6	4	5	3	3	5	4	2	6	3	3	2	3	4	3	5	5	3	1	4	5	1	2	1	1	4	1	6	6	5	6	3	5
17	6	5	6	4	5	5	4	4	3	4	5	6	6	5	5	4	4	3	4	4	5	4	4	3	5	6	3	2	2	3	2	4	5	4	2	3	3	3	3	2	2	4	1	6	5	7	5	4	5
18	4	4	4	4	3	3	2	6	3	3	6	4	3	4	4	4	4	1	1	1	2	1	2	1		4	2	3	3	4	3	4	4	2	3	1	1	2	2	5	3	7	1
19	7	5	7	3	6	6	7	6	1	1	1	7	7	6	6	6	6	3	4	3	4	2	2	5	6	6	4	7	7	4	7	7	7	5	7	6	3	3	1	3	2	6	1	7	7	6	6	5	6
20	6	5	7	2	7	4	4	4	6	2		4	4	3	4	2	4	2	3	4	5	5	2	5	4	3	5	2	2	5	4	6	6	6	2	5	5	3	2	2	2	7	1	6	5	6	2	7
21	6	5	7	4	6	7	7	2	6	1	1	4	5	6	7	7	7	6	7	5	7	7	6	7	7	7	4	6	6	6	3	3	5	4	5	6	6	2	1	1	1	4	2	5	4	5	5	4	4
22	4	4	4	6	2	4	3	3	2	3	2	5	6	2	2	3	2	4	4	4	5	6	5	4	5	5	1	3	2	4	5	6	6	6	6	4	4	2	2	1	2	6	1
23	6	6	6	6	4	5	5	5	6	3	6	6	6	6	6	6	6	2	2	2	2	2	2	2	5						2	6	6	6	7	4	3	3	3	1	2	5	1	5	6	5	6	1	4
24	7	7	7	5	7	7	6	6	7	1	2	6	6	5	5	5	5	4	4	6	6	6	4	3	6	5	5	3	4	4	4	6	6	6	7	6	4	1	1	2	4	7	1	7	7	7	5	7	6
25	6	6	7	1	6	6	6	2	7	1	1	6	6	7	7	7	7	7	6	7	7	7	7	7	7	7	5	5	6	6	6	6	6	6	7	6	7	4	2	2	4	5	1	4	5	3	2	4	2
26	6	5	6	5	4	5	6	3	4	5	3	5	5	7	7	7	7	5	5	6	6	6	4	5	6	4	2	2	3	2	3	4	4	3	6	5	4	2	1	2	2	6	1	7	6	6	6	3	6
27	6	6	7	5	6	7	7	5	7	2	2	7	7	6		6	6	7	5	7	7	7	7	6	6	6	6	6	6	6	6	6	6	6	7	7	4	3	1	1		6	2	7	7	7	5	5	6
28	6	6	6	2	5	6	6	4	4	1	1	6	4	5	5	5	5	5	4	7	6	6	5	7	6	6	7	6	6	6	6	6	6	5	7	7	4	3	1	3	4	6	1	4	4	3	4	3	3
29	5	5	6	4	6	3	2	4	3	4	4	6	6	5	4	3	4	4	5	4	3	6	5	5	4	2	4	3	4	4	4	3	4	4	5	5	4	1	2	2	3	5	1
30	7	7	7	7	1	7	7	1	7	1	1	7	7	7	7	4	7	5	5	6	7	7	5	5	7	6	4	6	6	6	6	6	6	6	1	6	4	3	2	2	2	6	1	6	6	6	5	3	6
31	6	6	7	4	6	7	7	1	7	1	1	7	7	7	7	7	7	7	7	7	7	7	7	7	7	7	7	7	5	6	7	7	7	7	7	7	5	2	1	1	2	4	2	7	7	6	5	5	7
32	4	4	5	2	4	4	3	3	1	2	7	2	2	2	2	2	2	2	2	1	5	2	2		2	1	1	1	1	1	5	5	4	3	2	3	6	4	4	4	2	5	1	6	6	6	4	5	5
33	6	6	6	6	7	4	4	4	6	2	2	6	5	4	5	2	5	2	3	1	2	6	5	4	6	2	2	2	2	3	5	6	6	3	4	3	2	2	3	3	3	7	1	6	6	6	5	5	5
34	6	6	6	5	7	6	5	5	4	6	3	6	6	6	5	5	5	5	5	4	4	6	4	6	6	4	4	4	4	6	5	6	6	6	2	5	4	2	2	1	1	7	2	6	6	6	3	7	5
35																																												6	6	6	5	3	6
36	7	7	6	1	7	4	4	5	1	3	3	3	3	7	7	4	7	3	3	3	3	3	3	4	6	6	3	2	2	3	2	5	4	3	5	4	2	5	4	5	5	7	1
37	5	6	5	6	5	6	6	2	6	1	1	6	6	7	7	6	7	6	6	6	6	6	6	6	7	5	2	4	4	5	5	4	4	4	5	5	6	3	3	3	3	5	2	5	5	5	3	6	6
38	5	5	6	2	7	6	5	6	7	1	1	5	6	7	7	7	7	7	4	7	7	7	7	7	7	6	6	3	3	5	7	7	7	7	7	6	6	5	2	3	3	6	1	4	4	4	2	7	4
39	7	7	7	1	6	6	5	5	1	1	6	6	6	7	7	7	7	2	3	7	7	7	6	4	7	7	6	7	7	1	6	6	6	7	7	5	2	3	2	4	4	1	1	7	7	7	1	1	7
40	7	5	7	1	7	7	3	7	3	3	7	5	5	7	7	7	7	1	1	1	1	1	1	1	1	1	1	1	1	1	1	1	1	1	1	3	2	3	4	4	5	7
41	7	5	7	5	4	5	4	3	1	4	3	3	3	5	6	6	6	2	2	1	3	2	2	4	5	6	1	1	1	4	1	4	3	2	4	2	3	3	1	4	4	4	1	2	2	7	7	2	4
42	5	5	5	5	4	6	4	5	7	1	1	5	6	7	7	2	7	5	6	7		7	7	5	7	5	2	2	5	5	4	7	7	7	7	5	4	2	1	1	3	6	2	6	6	6	3	4	6
43	7	7	7	5	5	6	5	5	6	2	2	7	6	7	6	6	6	3	4	5	3	3	4	3	2	5	2	2	3	3		5	6	5	7	6	6	3	3	1	2	6	1	7	7	6	5	3	5
44	7	6	7	1	6	6	6	4	5	2	2	4	5	7	7	7	7			7	7	6	5		7	7	6	7	7	7	7	7	7	7	7	7	6	4	3	3	4	5	1
45	5	4	6	1	7	3	3	5	1	1	7	4	4	7	7	6	6	3	3	3	5	5	4	6	6	6	5	5	5	5	4	5	5	5	7	6	4	4	2	3	4	5	1	5	5	6	3	4	4
46	7	7	7	4	3	7	7	1	6	1	2	4	5	7	6	5	6	6	6	6	6	7	7	7	7	7	5	7	6	7	7	7	7	7	7	7	7	3	2	3	3	5	2	7	7	7	1	6	6
47						4	4	5	4	1	7	6	6	7	7	7	7	5	4	6	4	6	4	7	7	7	6	2	1	4	4	7	7	7	2	6	4	2	2	3	3	6	1	5	3	2	6	3	2
48	6	7	6	2	7	7	5	1	1	1	1	5	4	4	4	2	4	5	5	5	5	4	1	6	6	6	5	1	1	1	6	6	6	4	3	5	4	2	1	3	4	5	1
49	6	6	5	2	5	2	2	3	1	6	7	3	3	3	3	1	2	2	2	3	3	4	1	3	7	7	2	1	1	1	4	5	5	5	1	2	3	5	4	3	4	1	1	4	4	3	3	6	2
50	6	5	5	3	3	5	3	5	6	2	1	3	6	7	6	5	6	4	4	5	4	6	6	4	6	6	2	5	5	4	4	7	7	6	6	5	4	3	2	1	1	7	2	6	6	6	5	3	7
51	6	6	6	4	4	6	6	6	5	2	6	6	6	6	6	6	6	6	6	3	6	4	4	2	5	6	3	2	2	2	4	5	6	6	1	5	4	2	2	1	2	6	1	2	6	6	4	4	5
52	7	7	7	2	6	7	7	2	7	1	1	7	7	7	7	7	7		6	7	7	7	7	6	7	7	2	5	6	6	4	7	7	6	7	6	4	1	1	1	2	5	1	7	6	7	2	5	7
53	6	6	6	4	5	6	6	5	7	1	1	6	6	7	7	7	7	7	7	7	7	6	7	7	7	7	7	7	7	7	7	7	7	7	7	7	4	3	1	2	1	7	1	7	7	7	5	4	7
54	6	5	6	5	7	6	6	2	7	1	1	6	6	6	6	4	6	5	4	6	6	6	6	6	6	6	4	6	5	5	5	6	5	5	6	6	4	3	2	2	3	6	2	6	6	6	3	4	6
55	6	6	7	1	7	6	5	3	4	1	3	6	6	7	7	7	7	4	4	4	4	6	3	4	7	7	1	4	4	2	3	4	4	7	3	6	4	1	1	3	4	7	1
56	5	5	5	2	6	5	5	6	7	1	1	4	5	7	7	7	7	6	3	7	7	7	7	7	7	6	3	2	3	3	3	5	5	4	5	5	5	3	3	3	3	5	1	4	5	5	3	3	5
57	7	6	7	5	7	5	5	5	5	6	6	5	6	6	5	4	5	5	5	5	6	5	5	5	6	6	6	2	3	4	5	6	6	6	3	5	5	3	4	3	3	1	1	5	5	6	5	6	3
58	7	7	7	3	3	6	3	5	2	2	1	6	7	7	7	6	7	5	5		6	6	5	6	7	7	7	5	5	6	6	7	7	7	7	6	4	3	2	2	3	7	1	7	7	7	5	2	7
59	7	7	7	2	7	7	7	2	7	1	1	7	7	7	7	7	7			7	7	7	7		7	7	6	7	7	7	7	7	7	6	7	7	4	3	2	1	3	1	2	7	6	7	5	7	7
60	5	5	5	5	6
61	7	7	7	5	7	7	6	2	4	5	1	7	7	7	7	7	7	5	5	6	6	7	5	5	7	2	6	6	6	7	7	7	7	6		6	4	3	3	2	5	1	1	6	6	7	5	7	4
62	6	6	6	3	7	7	6	2	1	1	2	7	7	6	6	5	6	5	5	5	5	7	1	4	7	2	6	6	6	6	6	6	6	6	1	6	6	1	3	1	1	7	1	7	7	7	6	4	6
63	6	5	6	3	1	6	7	2	4	6	2	4	4	7	7	6	6	6	6	6	7	6		7	5	6	4	5	5		5	5	5	5	7	6	4	1	2	1	1	4	1	4	4	4	4	4	2
64	6	6	6	2	7	6	2	6	6	1	2	6	6	7	7	7	7	5	4	4	3	3	3	3	3	4	4	4	4	4	4	3	3	3	1	4	4	2	2	2	3	6	1	7	7	5	2	2	5
65	6	7	7	2	7	5	5	5	7	1	1	7	7	7	1	7	7	6	5	7	7	7	7	7	7	7	7	7	7	7	7	7	7	6	7	7	4	4	3	2	1	6	1	6	6	6	3	5	5
66																																												6	6	5	2	7	5
67														4	6	6	6	2	2	5	5	5		4	4	3	3	2	2	2	2	4	3	2	1	2	4	1	2	1	2	2	1	7	7	7	2	6	5
68	6	6	6	1	7	5	4	4	1	5	3	4	4	7	7	7	7	3	5	3	3	2	2	2	7	7	4	1	1	2	3	4	4	4	4	4	4	3	2	3	5	2	1	4	4	3	1	7	3
69	4		4	3	4	4	2	6	4	4	4	4	4	4	4	4	4			3	4	4	4	1	2	3	4	2	2	1	4	4	4	4	4	4	2	2	1	1	2	4	2	4	4	4	4	4	4
70	5	6	6	4	4	5	5	6	7	1	1	5	4	6	6	6	6	6	6	6	7	7	6	6	7	7	6	5	5	6	5	5	5	7	7	6	6	1	2	2	3	1	1	6	6	5	3	5	4
71	2	6	6	5	7	6	6	1	6	2	1	4	4	7	7	7	7	2	4	2	6	7	7	4	7	5	2	4	4	7	7	7	7	7	7	5		3	3	2	1	5	1	6	6	6	7	4	7
72	7	6	7	5	5	6	6	2	7	1	1	6	6	7	7	7	7	6	6	7	7	7	7	7	7	7	4	2	4	6	6	6	6	5	7	6	4	2	2	1	2	5	1	6	6	6	4	4	6
73	7	7	7	7	2	5	5	5	1	6	7	5	7	5	5	4	4	2	2	1	1	1	1	1	1	4	4	1	1	2	1	1	1	1	2	2	4	1	1	2	3	2		6	6	6	6	5	5
74	6	6	6	3	6	6	6	2	6	2	2	6	6	7	7	7	7	6	6	7	6	6	6	2	6	6	4	6	6	6	6	6	6	6	6	6	4	2	1	1	1	6	2	6	6	6	4	5	6
75	7	7	7	7	4	7	6	2	7	1	1	5	7	7	7	6	7	3	2	7	7	7	7	6	7	2	2	5	5	6	5	6	6	6	7	6	4	1	1	1	1	7	1	7	7	6	7	1	6
76	4	5	5	1	4	4	4	4	7	1	1	4	6	6	6	6	6	2	4	6	6	6	6	4	7	7	4	7	7	7	7	6	6	7	7	6	4	3	1	1	1	6	2	5	6	6	2	4	6
77	5		4	4	6	3	4	4	7	1	1	7	6	7	7	6	7	5	6	6	7	7	7	3	7	7	7	7	7		7	7	7	7	7	7	5	2	3	2	3	5	2	6		5	5	7	5
78	5	7	7	2	6	6	5	7	7	1	1	7	7	5	7	6	5	7	7	7	7	7	7	7	7	5	6	7	7	7	7	7	7	7	7	7	4	1	1	1	2	6	2	6	6	6	3	5	6
79
80	6	6	6	5	6	5	5	3	5	2	2	4	4	5	5	4	4	4	4	5	6	5	5	4	5	5	5	5	6	6	6	6	6	6	7	6	4	2	2	2	2	6	1	6	6	6	2	6	5
81	4	4	3	1	7	2	2	6	2	6	6	4	3	4	4	4	4	4	2	3	2	2	2	2	2	2	2	2	2	2	2	2	2	2	2	2	2	5	5	5	5	2	1
82	5	5	4	4	6	5	4	3	6	2	4	5	4	3	2	3	3	5	6	4		5	3	6	4	4	4	3	4	5	4	5	6	4	4	4	6	2	2	2	2	6	1
83	6	6	6	2	7	4	4	3	1	2	1	4	5	5	5	5	5	2	2	2		4	2	4	3	3	2	2	2	3	5	5	5	5	1	4	2	3	2	2	2	5	1	4		2	1	7	2
84
85
86	5	5	5	2	2	5	5	5		3	6	2	3	6	6	7	6	3		3	6	6	6	3	6	6	2	6	6	6	3	4	4	3	7	4	2	2	1	3	3	4	1	6	6	5	2	6	3
87
[truncated: 82 more columns]
